# Supplementary material for: Drivers of the Ectoparasite Community and Co-Infection Patterns in Rural and Urban Burrowing Owls
Source: Biology (Basel). 2022 Jul 29;11(8):1141. doi: 10.3390/biology11081141 (PMC9405203; doi:10.3390/biology11081141)
Supplement: Supplementary file 1 [file biology-11-01141-s001.zip]

Archive with 1 entries (1 files):
- biology-1816623-supplementary.pdf
